# Supplementary material for: Identification, Expression, and Functions of the Somatostatin Gene Family in Spotted Scat (Scatophagus argus)
Source: Genes (Basel). 2020 Feb 12;11(2):194. doi: 10.3390/genes11020194 (PMC7073721; doi:10.3390/genes11020194)
Supplement: Supplementary file 1 [file genes-11-00194-s001.zip]

Archive with 7 entries (6 files):
- Supplementary figure/
- Supplementary figure/Figure S1.docx
- Supplementary figure/Figure S2.rtf
- Supplementary figure/Figure S3.docx
- Supplementary figure/Table S1.docx
- Supplementary figure/Table S2.docx
- Supplementary figure/Table S3.xlsx
