# Supplementary material for: Identification, Expression, and Functions of the Somatostatin Gene Family in Spotted Scat (Scatophagus argus)
Source: Genes (Basel). 2020 Feb 12;11(2):194. doi: 10.3390/genes11020194 (PMC7073721; doi:10.3390/genes11020194)
Supplement: Supplementary file 1 [file genes-11-00194-s001.zip › Supplementary figure/Table S3.xlsx]

## Sheet: SST1-SST3
Table S3. Genes information for syntenic analyses.
Species	Gene names	Chromosome location	Position (Mb)	Accession
Human (H. sapiens)	Fibroblast growth factor 12 (Fgf12)	3	192,139,395 - 192,767,764	ENSG00000114279
	Interleukin 1 receptor accessory protein (Il1rap)	3	190,514,051 - 190,659,750	ENSG00000196083
	Geminin coiled-coil domain containing (Gmnc)	3	190,852,877 - 190,892,429	ENSG00000205835
	Osteocrin (Ostn)	3	191,199,241 - 191,265,615	ENSG00000188729
	Mannan binding lectin serine peptidase 1 (Masp1)	3	187,217,285 - 187,292,022	ENSG00000127241
	Somatostatin 1 (SST1)	3	187,668,906 - 187,670,399	ENSG00000157005
	Collagen type IV alpha 3 chain (Col4a3)	2	227,164,565 - 227,314,792	ENSG00000169031
	Collagen type IV alpha 4 chain (Col4a4)	2	227,002,711 - 227,164,453	ENSG00000081052
	Rhomboid domain containing 1 (Rhbdd1)	2	226,835,581 - 226,999,215	ENSG00000144468
	Insulin receptor substrate 1 (Irs1)	2	226,731,317 - 226,799,759	ENSG00000169047
Mouse (M. musculus)	Fibroblast growth factor 12 (Fgf12)	16	28,160,098 - 28,753,068	ENSMUSG00000022523
	Interleukin 1 receptor accessory protein (Il1rap)	16	26,581,704 - 26,730,117	ENSMUSG00000022514
	Geminin coiled-coil domain containing (Gmnc)	16	26,913,553 - 26,991,652	ENSMUSG00000068428
	Osteocrin (Ostn)	16	27,307,489 - 27,351,212	ENSMUSG00000052276
	Mannan binding lectin serine peptidase 1 (Masp1)	16	23,449,417 - 23,520,815	ENSMUSG00000022887
	Somatostatin 1 (SST1)	16	23,889,573 - 23,890,958	ENSMUSG00000004366
	Collagen type IV alpha 3 chain (Col4a3)	1	82,586,921 - 82,722,059	ENSMUSG00000079465
	Collagen type IV alpha 4 chain (Col4a4)	1	82,448,423 - 82,586,849	ENSMUSG00000067158
	Rhomboid domain containing 1 (Rhbdd1)	1	82,316,452 - 82,445,366	ENSMUSG00000026142
	Insulin receptor substrate 1 (Irs1)	1	82,233,101 - 82,291,416	ENSMUSG00000055980
Chicken (G. gallus)	Fibroblast growth factor 12 (Fgf12)	9	13,369,379 - 13,557,972	ENSGALG00000036971
	Interleukin 1 receptor accessory protein (Il1rap)	9	13,905,930 - 13,926,342	ENSGALG00000007253
	Geminin coiled-coil domain containing (Gmnc)	9	13,853,476 - 13,857,367	ENSGALG00000026907
	Osteocrin (Ostn)	9	13,761,297 - 13,772,476	ENSGALG00000007226
	Mannan binding lectin serine peptidase 1 (Maps1)	9	14,910,364 - 14,927,972	ENSGALG00000007419
	Somatostatin 1 (SST1)	9	14,852,386 - 14,853,973	ENSGALG00000007361
	Collagen type IV alpha 3 chain (Col4a3)	9	9,384,943 - 9,430,089	ENSGALG00000038612
	Collagen type IV alpha 4 chain (Col4a4)	9	9,318,986 - 9,370,173	ENSGALG00000004946
	Rhomboid domain containing 1 (Rhbdd1)	9	9,276,974 - 9,300,051	ENSGALG00000004957
	Insulin receptor substrate 1 (Irs1)	9	9,244,127 - 9,248,424	ENSGALG00000004959
Anole Lizard (A. carolinensis)	Mannan binding lectin serine peptidase 1 (Masp1)	GL343730.1	51,210 - 227,647	ENSACAG00000006732
	Somatostatin 1 (SST1)	GL343730.1	4,342 - 23,375	ENSACAG00000006722
	Collagen type IV alpha 3 chain (Col4a3)	3	23,464,166 - 23,573,541	ENSACAG00000004217
	Collagen type IV alpha 4 chain (Col4a4)	3	23,583,599 - 23,670,714	ENSACAG00000003770
	Rhomboid domain containing 1 (Rhbdd1)	3	23,670,816 - 23,710,982	ENSACAG00000003827
	Insulin receptor substrate 1 (Irs1)	3	23,742,830 - 23,746,420	ENSACAG00000003830
Coelacanth (L. chalumnae)	Fibroblast growth factor 12 (Fgf12)	JH126687.1	2,003,413 - 2,283,293	ENSLACG00000017275
	Interleukin 1 receptor accessory protein (Il1rap)	JH126687.1	1,498,996 - 1,521,106	ENSLACG00000016241
	Geminin coiled-coil domain containing (Gmnc)	JH126687.1	1,636,912 - 1,645,473	ENSLACG00000016600
	Osteocrin (Ostn)	JH126687.1	1,792,819 - 1,800,129	ENSLACG00000016886
	Somatostatin 1 (SST1)	JH126687.1	88,278 - 90,189	ENSLACG00000003574
	Collagen type IV alpha 3 chain (Col4a3)	JH126709.1	458,799 - 567,615	ENSLACG00000009918
	Collagen type IV alpha 4 chain (Col4a4)	JH126709.1	673,429 - 787,527	ENSLACG00000012078
	Rhomboid domain containing 1 (Rhbdd1)	JH126709.1	816,263 - 961,971	ENSLACG00000013155
	Insulin receptor substrate 1 (Irs1)	JH126709.1	963,541 - 1,032,531	ENSLACG00000014111
Spotted gar (L. oculatus)	Fibroblast growth factor 12 (Fgf12)	LG14	18,996,717 - 19,055,669	ENSLOCG00000009371
	Interleukin 1 receptor accessory protein (Il1rap)	LG14	19,120,504 - 19,150,963	ENSLOCG00000009378
	Geminin coiled-coil domain containing (Gmnc)	LG14	19,190,052 - 19,196,340	ENSLOCG00000009396
	Osteocrin (Ostn)	LG14	19,280,012 - 19,292,855	ENSLOCG00000009421
	Mannan binding lectin serine peptidase 1 (Masp1)	LG14	19,284,195 - 19,341,321	ENSLOCG00000009432
	Somatostatin 1 (SST1)	LG14	19,404,762 - 19,407,399	ENSLOCG00000009439
	Somatostatin 3 (SST3)	LG14	19,441,987 - 19,443,409	ENSLOCG00000009445
	Collagen type IV alpha 3 chain (Col4a3)	LG14	19,454,926 - 19,507,683	ENSLOCG00000009454
	Collagen type IV alpha 4 chain (Col4a4)	LG14	19,522,370 - 19,590,210	ENSLOCG00000009493
	Rhomboid domain containing 1 (Rhbdd1)	LG14	19,592,741 - 19,635,912	ENSLOCG00000009504
	Insulin receptor substrate 1 (Irs1)	LG14	19,644,120 - 19,647,356	ENSLOCG00000017412
Zebrafish (D. rerio)	Fibroblast growth factor 12 (Fgf12)	15	45,414,883 - 45,510,977	ENSDARG00000113525
	Interleukin 1 receptor accessory protein (Il1rap)	15	45,338,623 - 45,356,635	ENSDARG00000114719
	Geminin coiled-coil domain containing (Gmnc)	15	36,309,070 - 36,316,825	ENSDARG00000068719
	Osteocrin (Ostn)	15	36,228,835 - 36,249,087	ENSDARG00000054055
	Mannan binding lectin serine peptidase 1 (Masp1)	15	36,187,434 - 36,223,417	ENSDARG00000068726
	Somatostatin 1 (SST1)	15	36,156,986 - 36,158,851	ENSDARG00000040799
	Somatostatin 3 (SST3)	15	36,115,955 - 36,120,277	ENSDARG00000033161
	Collagen type IV alpha 3 chain (Col4a3)	15	36,054,864 - 36,112,794	ENSDARG00000003395
	Collagen type IV alpha 4 chain (Col4a4)	15	35,951,888 - 36,055,401	ENSDARG00000002831
	Rhomboid domain containing 1 (Rhbdd1)	15	35,933,094 - 35,944,902	ENSDARG00000021046
	Insulin receptor substrate 1 (Irs1)	15	35,888,549 - 35,930,070	ENSDARG00000054087
Channel catfish (I. punctatus)	Fibroblast growth factor 12 (Fgf12)	17	13,538,471 - 13,566,468	ENSIPUG00000001982
	Geminin coiled-coil domain containing (Gmnc)	17	13,431,842 - 13,438,394	ENSIPUG00000001696
	Mannan binding lectin serine peptidase 1 (Masp1)	17	13,350,314 - 13,363,518	ENSIPUG00000001629
	Somatostatin 1 (SST1)	17	13,328,384 - 13,330,108	ENSIPUG00000001606
	Somatostatin 3 (SST3)	17	13,313,346 - 13,315,085	ENSIPUG00000001600
	Collagen type IV alpha 3 chain (Col4a3)	17	13,267,026 - 13,311,502	ENSIPUG00000001563
	Collagen type IV alpha 4 chain (Col4a4)	17	13,211,845 - 13,268,869	ENSIPUG00000001529
	Rhomboid domain containing 1 (Rhbdd1)	17	13,204,116 - 13,212,088	ENSIPUG00000001501
	Insulin receptor substrate 1 (Irs1)	17	13,184,411 - 13,198,888	ENSIPUG00000001487
Spotted scat (S. argus)	Fibroblast growth factor 12 (Fgf12)	LG4	1,645,240 - 1,667,884
	Geminin coiled-coil domain containing (Gmnc)	LG4	1,843,924 - 1,847,448
	Osteocrin (Ostn)	LG4	1,866,518 - 1,868,941
	Mannan binding lectin serine peptidase 1 (Masp1)	LG4	2,348,470 - 2,356,473
	Somatostatin 1 (SST1)	LG4	1,497,913 - 1,500,200
	Somatostatin 3 (SST3)	LG4	1,509,010 - 1,511, 180
	Rhomboid domain containing 1 (Rhbdd1)	LG4	3,588,380 - 3,590,770

## Sheet: SST4
Species	Gene names	Chromosome location	Position (Mb)	Accession
Zebrafish (D. rerio)	Claudin-15 (Cld15)	2	5,508,542 - 5,517,438	ENSDARG00000016081
	Fibroblast growth factor 12a (Fgf12a)	2	5,587,495 - 5,681,658	ENSDARG00000027957
	CWC25 spliceosome associated protein homolog (Cwc25)	2	5,709,424 - 5,723,786	ENSDARG00000003382
	Somatostatin 4 (SST4)	2	5,726,353 - 5,728,843	ENSDARG00000014190
	Neuronal tyrosine-phosphorylated phosphoinositide-3-kinase adaptor 2b (Nyap2b)	2	5,734,870 - 5,776,030	ENSDARG00000093357
Channel catfish (I. punctatus)	Claudin-15 (Cld15)	20	20,383,663 - 20,387,354	ENSIPUG00000012492
	Fibroblast growth factor 12a (Fgf12a)	20	20,421,785 - 20,463,515	ENSIPUG00000012568
	CWC25 spliceosome associated protein homolog (Cwc25)	20	20,489,069 - 20,493,495	ENSIPUG00000012581
	Somatostatin 4 (SST4)	20	20,494,715 - 20,496,551	ENSIPUG00000012597
	Collagen alpha-5(IV) chain-like (Col4a5)	20	20,497,139 - 20,518,322	LOC108280703
	Neuronal tyrosine-phosphorylated phosphoinositide-3-kinase adaptor 2b (Nyap2b)	20	20,540,175 - 20,564,311	ENSIPUG00000012752
Takifugu (T. rubripes)	Presenilins-associated rhomboid-like protein (Parla)	22	9,308,444 - 9,311,639	ENSTRUG00000008715
	Exostosin like glycosyltransferase 2 (Extl2)	22	9,306,195 - 9,308,438	ENSTRUG00000022514
	Fibroblast growth factor 12a (Fgf12a)	22	9,313,896 - 9,342,645	ENSTRUG00000008855
	Somatostatin 4 (SST4)	22	9,346,398 - 9,347,511	ENSTRUG00000022933
	Collagen alpha-5(IV) chain-like (Col4a5)	22	9,349,193 - 9,362,960	LOC101066615
	Neuronal tyrosine-phosphorylated phosphoinositide-3-kinase adaptor 2b (Nyap2b)	22	9,377,266 - 9,393,009	LOC101067062
Tilapia (O. niloticus)	Presenilins-associated rhomboid-like protein (Parla)	18	15,267,411 - 15,272,873	LOC101173974
	Fibroblast growth factor 12 (Fgf12)	18	15,225,741 - 15,267,411	ENSORLG00000016010
	Collagen alpha-5(IV) chain (Col4a5)	18	15,191,600 - 15,216,614	KT235752.1
	Collagen alpha-4(IV) chain (Col4a4)	18	15,159,076 - 15,191,487	ENSORLG00000016004
	Exostosin like glycosyltransferase 2 (Extl2)	18	15,272,992 - 15,277,793	ENSONIG00000009969
	T-cell acute lymphocytic leukemia protein 1 (Tal1)	18	15,314,715 - 15,320,870	LOC109194259
Spotted scat (S. argus)	Collagen alpha-5(IV) chain-like (Col4a5)	LG11	12,180,142 - 12,201,059
	Fibroblast growth factor 12a (Fgf12a)	LG11	12,149,909 - 12,167,749
	Collagen alpha-4(IV) chain (Col4a4)	LG11	12,201,237 - 12,219,849
	Exostosin like glycosyltransferase 2 (Extl2)	LG11	12,121,680 - 12,124,878
	T-cell acute lymphocytic leukemia protein 1 (Tal1)	LG11	12,078,896 - 12,084,239
	Neuronal tyrosine-phosphorylated phosphoinositide-3-kinase adaptor 2b (Nyap2b)	LG11	12,222,693 - 12,235,683

## Sheet: SST5
Species	Gene names	Chromosome location	Position (Mb)	Accession
Spotted gar (L. oculatus)	Diamine acetyltransferase 2-like (Sat2a)	LG2	61,083,169 - 61,088,958	ENSLOCG00000014002
	Fission, mitochondrial 1 (Fis1)	LG2	61,071,483 - 61,075,397	ENSLOCG00000013996
	Dnaj homolog subfamily C member 3-like (Dnajc3b)	LG2	61,027,331 - 61,036,014	ENSLOCG00000013984
	Somatostatin 5 (SST5)	LG2	57,923,010 - 57,929,171	XM_006627348
Takifugu (T. rubripes)	Diamine acetyltransferase 2-like (Sat2a)	8	12,234,106 - 12,244,332	ENSTRUG00000014957
	Fission, mitochondrial 1 (Fis1)	8	12,174,488 - 12,177,665	ENSTRUG00000020451
	Dnaj homolog subfamily C member 3-like (Dnajc3b)	8	12,181,671 - 12,187,613	ENSTRUG00000015269
	Somatostatin 5 (SST5)	8	17,219,702 - 17,220,110	XP_029696862
	Thyroid hormone receptor interactor 6 (Trip6)	8	17,213,684 - 17,219,498	XM_011606683
	Prospero homeobox 3 (Prox3)	8	12,098,725 - 12,102,421	ENSTRUG00000021817
	Sorting nexin 15 (Snx15)	8	12,090,365 - 12,093,345	ENSTRUG00000015560
	Breast cancer metastasis-suppressor 1 (Brms1)	8	12,108,473 - 12,111,675	ENSTRUG00000015533
Zebrafish (D. rerio)	Diamine acetyltransferase 2-like (Sat2a)	7	20,645,182 - 20,651,736	NM_001008598
	Fission, mitochondrial 1 (Fis1)	7	20,859,437 - 20,865,005	XM_005172237
	Dnaj homolog subfamily C member 3-like (Dnajc3b)	7	20,780,076 - 20,797,040	BC163418
	Somatostatin 5 (SST5)	7	19,971,621 - 19,975,163	XM_001333046
	Thyroid hormone receptor interactor 6 (Trip6)	7	19,978,434 - 19,999,166	XM_021471883
	Prospero homeobox 3 (Prox3)	7	19,930,567 - 19,940,473	XM_687770
	Sorting nexin 15 (Snx15)	7	19,954,507 - 19,966,369	XM_001337167
	Breast cancer metastasis-suppressor 1 (Brms1)	7	60,396,957 - 60,416,095	XM_001331472
Channel catfish (I. punctatus)	Diamine acetyltransferase 2-like (Sat2a)	7	20,257,008 - 20,266,627	ENSIPUG00000003340
	Fission, mitochondrial 1 (Fis1)	7	20,144,554 - 20,154,559	ENSIPUG00000003157
	Dnaj homolog subfamily C member 3-like (Dnajc3b)	7	20,162,479 - 20,171,197	ENSIPUG00000003204
	Somatostatin 5 (SST5)	7	16,459,454 - 16,460,769	NC_030422.1
	Thyroid hormone receptor interactor 6 (Trip6)	7	16,460,450 - 16,488,673	ENSIPUG00000000532
	Prospero homeobox protein 1-like (Prox1)	7	20,121,654 - 20,128,310	ENSIPUG00000003125
	Sorting nexin 15 (Snx15)	7	17,621,690 - 17,636,875	ENSIPUG00000003082
	Breast cancer metastasis-suppressor 1 (Brms1)	7	17,621,982 - 17,636,583	ENSIPUG00000001738
Tilapia (O. niloticus)	Diamine acetyltransferase 2-like (Sat2a)	LG3	19,968,664 - 20,028,263	XM_019354061
	Fission, mitochondrial 1 (Fis1)	LG3	19,696,184 - 19,701,886	XP_003449392
	Dnaj homolog subfamily C member 3-like (Dnajc3b)	LG3	19,671,785 - 19,679,353	XM_005454421
	Somatostatin 5 (SST5)	LG3	17,484,023 - 17,486,749	XM_005464106
	Thyroid hormone receptor interactor 6 (Trip6)	LG3	17,474,341 - 17,482,775	XM_003458873
	Sorting nexin 15 (Snx15)	LG3	10,484,596 - 10,492,304	XM_003452394
Spotted scat (S. argus)	Diamine acetyltransferase 2-like (Sat2a)	LG23	5,203,318 - 5,210,568
	Fission, mitochondrial 1 (Fis1)	LG23	5,130,043 - 5,131,939
	Dnaj homolog subfamily C member 3-like (Dnajc3b)	LG23	5,140,586 - 5,146,568
	Somatostatin 5 (SST5)	LG23	6,586,660 - 6,590,089
	Thyroid hormone receptor interactor 6 (Trip6)	LG23	6,578,687 - 6,586,207
	Sorting nexin 15 (Snx15)	LG23	10,281,579 - 10,286,668
	Breast cancer metastasis-suppressor 1 (Brms1)	LG23	10,313,680 - 10,317,370

## Sheet: SST2-SST6
Species	Gene names	Chromosome location	Position (Mb)	Accession
Human (H. sapiens)	Exosome component 10 (Exosc10)	1	11,066,618 - 11,099,881	ENSG00000171824
	Spermidine synthase (Srm)	1	11,054,584 - 11,060,024	ENSG00000116649
	Mannan-binding lectin serine protease 2 precursor (Masp2)	1	11,026,523 - 11,047,233	ENSG00000009724
	TAR DNA binding protein (Tardbp)	1	11,012,344 - 11,026,420	ENSG00000120948
	Castor zinc finger 1 (Casz1)	1	10,636,604 - 10,796,650	ENSG00000130940
	Peroxisomal biogenesis factor 14 (Pex14)	1	10,472,288 - 10,630,758	ENSG00000142655
	DNA fragmentation factor subunit alpha(Dffa)	1	10,456,522 - 10,472,526	ENSG00000160049
	Somatostatin 2 (SST2)	1	10,449,719 - 10,451,902	ENSG00000241563
	Phosphogluconate dehydrogenase (Pgd)	1	10,398,592 - 10,420,144	ENSG00000142657
	Kinesin family member 1B (Kif1b)	1	10,210,805 - 10,381,603	ENSG00000054523
Mouse (M. musculus)	Exosome component 10 (Exosc10)	4	148,557,950 - 148,582,880	ENSMUSG00000017264
	Spermidine synthase (Srm)	4	148,591,503 - 148,594,993	ENSMUSG00000006442
	Mannan-binding lectin serine protease 2 precursor (Masp2)	4	148,602,554 - 148,615,499	ENSMUSG00000028979
	TAR DNA binding protein (Tardbp)	4	148,612,382 - 148,627,019	ENSMUSG00000041459
	Castor zinc finger 1 (Casz1)	4	148,804,429 - 148,954,889	ENSMUSG00000028977
	Peroxisomal biogenesis factor 14 (Pex14)	4	148,960,535 - 149,099,876	ENSMUSG00000028975
	DNA fragmentation factor subunit alpha(Dffa)	4	149,104,146 - 149,120,647	ENSMUSG00000028974
	Somatostatin 2 (SST2)	4	149,125,034 - 149,126,763	ENSMUSG00000028971
	Phosphogluconate dehydrogenase (Pgd)	4	149,149,991 - 149,166,771	ENSMUSG00000028961
	Kinesin family member 1B (Kif1b)	4	149,176,319 - 149,307,693	ENSMUSG00000063077
Chicken (G. gallus)	Exosome component 10 (Exosc10)	21	4,114,485 - 4,128,598	ENSGALG00000003086
	Spermidine synthase (Srm)	21	4,108,253 - 4,113,303	ENSGALG00000003039
	Somatostatin 6 (SST6)	21	4,096,146 - 4,099,871	ENSGALG00000003034
	Mannan-binding lectin serine protease 2 precursor (Masp2)	21	4,069,606 - 4,082,988	ENSGALG00000003016
	TAR DNA binding protein (Tardbp)	21	4,062,043 - 4,067,667	ENSGALG00000002906
	Castor zinc finger 1 (Casz1)	21	3,822,317 - 3,944,648	ENSGALG00000002888
	Peroxisomal biogenesis factor 14 (Pex14)	21	3,735,985 - 3,808,321	ENSGALG00000002836
	DNA fragmentation factor subunit alpha(Dffa)	21	3,732,186 - 3,735,823	ENSGALG00000002820
	Phosphogluconate dehydrogenase (Pgd)	21	3,715,690 - 3,725,383	ENSGALG00000002797
	Kinesin family member 1B (Kif1b)	21	3,630,055 - 3,710,113	ENSGALG00000002726
Coelacanth (L.chalumnae)	Exosome component 10 (Exosc10)	JH127248.1	1,685,580 - 1,726,255	ENSLACG00000016691
	Spermidine synthase (Srm)	JH127248.1	1,731,482 - 1,749,268	ENSLACG00000016778
	Somatostatin 6 (SST6)	JH127248.1	1,766,295 - 1,768,060	ENSLACG00000016838
	Mannan-binding lectin serine protease 2 precursor (Masp2)	JH127248.1	1,866,899 - 1,900,856	ENSLACG00000017019
	TAR DNA binding protein (Tardbp)	JH127248.1	1,906,776 - 1,914,635	ENSLACG00000017101
	Castor zinc finger 1 (Casz1)	JH127248.1	157,061 - 535,617	ENSLACG00000005204
	Peroxisomal biogenesis factor 14 (Pex14)	JH127248.1	595,078 - 640,532	ENSLACG00000011369
	Somatostatin 2 (SST2)	JH127248.1	782,992 - 783,192	NW_005819697
	Phosphogluconate dehydrogenase (Pgd)	JH127248.1	846,724 - 868,282	ENSLACG00000013355
	DNA fragmentation factor subunit alpha(Dffa)	JH127248.1	765,636 - 778,924	ENSLACG00000012799
Spotted gar (L. oculatus)	Exosome component 10 (Exosc10)	LG25	11,697,399 - 11,710,317	ENSLOCG00000006443
	Spermidine synthase (Srm)	LG25	11,712,161 - 11,718,310	ENSLOCG00000006482
	Somatostatin 6 (SST6)	LG25	11,726,683 - 11,728,536	ENSLOCG00000006494
	Mannan-binding lectin serine protease 2 precursor (Masp2)	LG25	11,751,028 - 11,765,199	ENSLOCG00000006509
	Castor zinc finger 1 (Casz1)	LG25	11,889,933 - 11,934,311	ENSLOCG00000006571
	Peroxisomal biogenesis factor 14 (Pex14)	LG25	11,777,980 - 11,864,058	ENSLOCG00000006553
	DNA fragmentation factor subunit alpha (Dffa)	LG25	11,768,858 - 11,778,091	ENSLOCG00000006536
	TAR DNA binding protein (Tardbp)	LG25	12,203,071 - 12,206,425	ENSLOCG00000006604
	Somatostatin 2 (SST2)	LG25	12,213,181 - 12,213,405	NC_023203.1
	Phosphogluconate dehydrogenase (Pgd)	LG25	12,225,190 - 12,241,754	ENSLOCG00000006643
	Kinesin family member 1B (Kif1b)	LG25	12,248,741 - 12,337,115	ENSLOCG00000006679
Zebrafish (D. rerio)	Spermidine synthase (Srm)	23	28,718,863 - 28,727,106	ENSDARG00000055760
	Somatostatin 6 (SST6)	23	28,731,379 - 28,732,313	ENSDARG00000031649
	Mannan-binding lectin serine protease 2 precursor (Masp2)	23	28,770,225 - 28,796,157	ENSDARG00000007988
	Castor zinc finger 1 (Casz1)	23	28,954,137 - 29,004,753	ENSDARG00000037030
	Peroxisomal biogenesis factor 14 (Pex14)	23	28,809,002 - 28,925,757	ENSDARG00000028322
	DNA fragmentation factor subunit alpha (Dffa)	23	28,803,007 - 28,808,480	ENSDARG00000055770
	Structural maintenance of chromosomes 1A (Smc1a)	23	28,692,864 - 28,714,396	ENSDARG00000055754
	TAR DNA binding protein (Tardbp)	23	29,357,790 - 29,362,845	ENSDARG00000004452
	Somatostatin 2 (SST2)	23	29,375,676 - 29,376,859	ENSDARG00000093804
	Phosphogluconate dehydrogenase (Pgd)	23	29,381,441 - 29,394,505	ENSDARG00000015343
	Kinesin family member 1B (Kif1b)	23	29,396,182 - 29,505,645	ENSDARG00000037020
Channel catfish (I. punctatus)	Spermidine synthase (Srm)	15	20,791,509 - 20,801,866	ENSIPUG00000009846
	Somatostatin 6 (SST6)	15	20,806,961 - 20,808,421	ENSIPUG00000009885
	Mannan-binding lectin serine protease 2 precursor (Masp2)	15	20,841,112 - 20,854,817	ENSIPUG00000009934
	DNA fragmentation factor subunit alpha (Dffa)	15	20,853,820 - 20,868,310	ENSIPUG00000009954
	Structural maintenance of chromosomes 1A (Smc1a)	15	20,769,793 - 20,789,544	ENSIPUG00000009796
	TAR DNA binding protein (Tardbp)	15	18,934,376 - 18,941,976	ENSIPUG00000004992
	Somatostatin 2 (SST2)	15	18,932,018 - 18,934,180	XP_017341959.1
	Phosphogluconate dehydrogenase (Pgd)	15	18,915,961 - 18,926,962	ENSIPUG00000004946
	Kinesin family member 1B (Kif1b)	15	18,829,982 - 18,909,688	ENSIPUG00000004571
Spotted scat (S. argus)	Exosome component 10 (Exosc10)	LG8	10,424,985 - 10,434,872
	Spermidine synthase (Srm)	LG8	10,438,471 - 10,441,935
	Somatostatin 6 (SST6)	LG8	10,444,913 - 10,446,077
	Mannan-binding lectin serine protease 2 precursor (Masp2)	LG8	10,462,568 - 10,466,304
	Castor zinc finger 1 (Casz1)	LG8	10,535,690 - 10,583,739
	Peroxisomal biogenesis factor 14 (Pex14)	LG8	10,476,463 - 10,521,139
	DNA fragmentation factor subunit alpha (Dffa)	LG8	10,469,304 - 10,474,606
	TAR DNA binding protein (Tardbp)	LG8	10,749,912 - 10,752,594
	Phosphogluconate dehydrogenase (Pgd)	LG8	10,766,577 - 10,766,681
	Kinesin family member 1B (Kif1b)	LG8	10,823,117 - 10,823,396
